# Supplementary material for: Physiological and Molecular Analysis of Aluminium-Induced Organic Acid Anion Secretion from Grain Amaranth (Amaranthus hypochondriacus L.) Roots
Source: Int J Mol Sci. 2016 Apr 30;17(5):608. doi: 10.3390/ijms17050608 (PMC4881440; doi:10.3390/ijms17050608)
Supplement: Supplementary file 1 [file ijms-17-00608-s001.zip]

Archive with 2 entries (2 files):
- ijms-121910- Supplementary Table S1-publish.xls
- ijms-121910-Supplementary Figures-publish.docx
