# Supplementary material for: Physiological and Molecular Analysis of Aluminium-Induced Organic Acid Anion Secretion from Grain Amaranth (Amaranthus hypochondriacus L.) Roots
Source: Int J Mol Sci. 2016 Apr 30;17(5):608. doi: 10.3390/ijms17050608 (PMC4881440; doi:10.3390/ijms17050608)
Supplement: Supplementary file 1 [file ijms-17-00608-s001.zip › ijms-121910- Supplementary Table S1-publish.xls]

## Sheet: Table S1
Table S1. List of cDNA clones identified by suppression subtractive hybridization.
Clone ID	Clone Size (bp)	Annotation	Functionalcategory	BLASTX Homology			Arabidopsis Homolog
				Accession Number	Species	E Value	Accession Number
Signal transduction and transcription
SSH4-23	459	Zinc finger A20 and AN1 domain-containing stress-associated protein 5	DNA binding	XP_003546877.1	Glycine max	2e-38	AT3G12630
SSH2-70	930	RING finger protein 3-35	zinc ion binding	XP_002527005.1	Ricinus communis	0	AT3G18290
SSH8-5	552	Cysteine-rich receptor-like protein kinase	Protein phosphorylation	XP_003638011.1	Medicago truncatula	8e-42	none
SSH9-32	1062	Calmodulin-like	Calcium signalling	XP_006488830.1	Citrus sinensis	4e-30	AT5G49480
SSH4-76	1168	Probable leucine-rich repeat receptor-like protein kinase	Giberellic acid mediated signaling pathway	XP_004232456.1	Solanum lycopersicum	1e-117	AT1G33590
SSH3-56	311	CBL-interacting serine/threonine-protein kinase	calcium-mediated signaling	XP_004287123.1	Fragaria vesca subsp. Vesca	1e-22	AT4G30960
SSH8-21	364	Calcium/calmodulin-dependent serine/threonine-protein kinase	Protein phosphorylation	XP_002282577.1	Vitis vinifera	2e-20	none
SSH4-13	840	14-3-3-like protein	Brassinosteroid mediated signaling pathway	XP_004148050.1	Cucumis sativus	1e-83	none
SSH3-27	545	Transcription factor bHLH113	regulation of transcription, DNA-dependent	EOY04676.1	Theobroma cacao	6e-65	AT3G19500
SSH4-41	426	Mitogen-activated protein kinase 3	signaling pathway	ADC53304.1	Brassica juncea	3e-77	AT3G45640
Transport
SSH9-41	883	ADP,ATP carrier protein	transmembrane transport	CAA05979.1	Lupinus albus	5e-140	AT3G08580
SSH9-39	429	ABC transporter G family member 21	coupled to transmembrane movement of substances	XP_003631190.1	Vitis vinifera	7e-85	AT3G25620
SSH6-45	404	ABC transporter G family member 11	ATPase activity, coupled to transmembrane movement of substances	XP_002267117.2	Vitis vinifera	4e-93	AT1G17840
SSH4-29	303	ABC transporter A family member 2	transporter activity	EOY21765.1	Theobroma cacao	5e-55	AT3G47730
SSH3-77	541	Tonoplast dicarboxylate transporter	dicarboxylic acid transport	XP_002531608.1	Ricinus communis	0	AT5G47560
SSH4-47	1153	ABC transporter B family member 21	transmembrane transport	EOX95438.1	Theobroma cacao	3e-146	AT4G01820
SSH7-68	745	Aquaporin PIP2-1	water transport	BAO18626.1	Solanum lycopersicum	1e-166	AT3G53420
SSH2-30	1023	Inorganic phosphate transporter	arsenate ion transmembrane transport	AAL11542.1	Oryza sativa	0	AT3G54700
SSH2-42	457	MATE	Drug transmembrane transport	EOX96691.1	Theobroma cacao	2e-56	AT3G08040
Hormone metabolism and response
SSH5-68	321	1-aminocyclopropane-1-carboxylate oxidase	ethylene synthesis	XP_002316589.1	Populus trichocarpa	0	AT1G62380
SSH4-36	876	Auxin-responsive protein IAA12	sequence-specific DNA binding transcription factor activity	XP_006443729.1	Citrus clementine	3e-74	AT1G04550
SSH9-35	716	Auxin-responsive protein IAA26	response to hormone	XP_002283588.2	Vitis vinifera	1e-101	AT1G51950
SSH9-28	454	Ethylene-responsive transcription factor 12	ethylene mediated signaling pathway	XP_003593626.1	Medicago truncatula	7e-32	AT1G28360
SSH2-66	806	Indole-3-acetic acid-amido synthetase	auxin homeostasis, response to auxin stimulus	EOX98401.1	Theobroma cacao	0	AT4G37390
SSH2-33	770	Ethylene receptor	ethylene binding	AFS33091.2	Paeonia lactiflora	0	AT1G66340
SSH5-41	967	Ent-kaurenoic acid oxidase	gibberellin synthesis	EMT01609.1	Aegilops tauschii	3e-130	none
SSH1-40	414	Gibberellin receptor	response to gibberellin	AGN95006.1	Prunus salicina	1e-77	none
Stress/defence response
SSH6-39	645	Glutathione S-transferase	glutathione transferase activity	BAM21532.1	Dianthus caryophyllus	6e-108	AT1G49860
SSH3-1	189	Metallothionein-like protein	response to stress	NP_001042319.1	Oryza sativa	2e-21	none
SSH8-64	641	Luminal-binding protein/ heat shock 70kDa protein 5	response to stress	CAI39094.1	Paramecium tetraurelia	0	AT5G42020
SSH8-40	1146	Germin-like protein	response to stress	XP_002276756.2	Vitis vinifera	1e-91	none
SSH8-70	490	Peroxidase	response to oxidative stress	CAA71490.1	Spinacia oleracea	2e-158	AT1G71695
SSH8-31	805	Heat shock protein 70	response to stress	XP_002533434.1	Ricinus communis	2e-14	none
SSH6-28	997	Universal stress protein	response to stress	AGV40783.1	Salicornia brachiate	3e-56	none
SSH7-14	727	Phenylalanine ammonia-lyase	defense response	CAH17686.1	Beta vulgaris	1e-81	AT2G37040
SSH2-32	1175	Glucan endo-1,3-beta-glucosidase	defense response	XP_006470762.1	Citrus sinensis	3e-108	AT4G16260
Metabolism and energy
SSH5-2	434	Pyruvate decarboxylase	pyruvate decarboxylase activity	XP_003604737.1	Medicago truncatula	0	AT5G01320
SSH4-74	585	Trans-cinnamate 4-monooxygenase	coumarin biosynthetic process	XP_006432069.1	Citrus clementine	3e-121	AT2G30490
SSH9-13	487	Glutathione synthase	glutathione biosynthetic process	XP_002284951.1	Vitis vinifera	0	AT5G27380
SSH9-12	1099	Glucose-6-phosphate 1-dehydrogenase	pentose phosphate pathway	XP_004489579.1	Cicer arietinum	6e-16	AT5G40760
SSH8-18	677	Glutamine synthetase	nitrogen assimilation	ABU45501.1	Spinacia oleracea	0	AT1G66200
SSH5-15	498	Cysteine desulfurase	metabolic process	XP_004231957.1	Solanum lycopersicum	0	AT5G65720
SSH9-8	641	AAA-type ATPase	protein metabolic process	EOY30790.1	Theobroma cacao	1e-89	AT3G24530
SSH7-47	529	Phosphoenolpyruvate carboxylase 2	carbon fixation	ACC66283.1	Suaeda glauca	1e-113	AT3G14940
SSH1-44	879	Quinone oxidoreductase-like	Energy production and conversion	XP_006435973.1	Citrus clementina	1e-85	none
SSH3-39	688	V-type H+-transporting ATPase subunit A	ATP synthesis coupled proton transport	BAA89598.1	Citrus unshiu	7e-157	AT1G78900
SSH3-41	391	NADPH--cytochrome P450 reductase	phenylpropanoid metabolic process	XP_002270732.2	Vitis vinifera	2e-102	AT4G30210
SSH4-6	531	Phosphoglycerate mutase	glycolysis	XP_004148050.1	Cucumis sativus	1e-83	none
SSH4-7	985	S-adenosylmethionine synthetase	S-adenosylmethionine biosynthetic process	AGV22114.1	Betula luminifera	0	AT3G17390
SSH3-43	999	malate dehydrogenase	carbohydrate metabolic process	EOY06041.1	Theobroma cacao	2e-69	AT5G43330
SSH8-13	975	NAD-dependent malic enzyme	malate metabolic process	XP_002320109.1	Populus trichocarpa	3e-153	AT4G00570
SSH7-27	498	fructose-bisphosphate aldolase, class I	glycolysis	BAE48790.1	Codonopsis lanceolata	5e-85	AT2G36460
SSH2-28	391	Glyoxylate/hydroxypyruvate reductase	oxidative photosynthetic carbon pathway	XP_006465618.1	Citrus sinensis	3e-159	AT1G79870
SSH2-22	282	succinate dehydrogenase	tricarboxylic acid cycle	AGV54412.1	Phaseolus vulgaris	5e-147	AT5G40650
SSH7-32	738	Probable acyl-activating enzyme	metabolic process	XP_006494245.1	Citrus sinensis	2e-43	AT5G23050
SSH2-64	746	phospholipase D	metabolic process	XP_004245177.1	Solanum lycopersicum	2e-74	AT1G52570
SSH2-34	222	citrate synthase	tricarboxylic acid cycle	WP_018612446.1	Segetibacter koreensis	8e-144	none
SSH7-79	638	ATP sulfurylase	glucosinolate biosynthetic process	XP_004296592.1	Fragaria vesca subsp. Vesca	0	AT3G22890
SSH5-74	982	Sucrose synthase	sucrose metabolism	ABR87939.1	Beta vulgaris	2e-128	AT5G20830
Cell wall associated and cytoskeleton
SSH6-61	430	Cellulose synthase-like protein D2	plant-type cell wall biogenesis	XP_002274896.1	Vitis vinifera	0	AT5G16910
SSH3-14	953	chitinase	cell wall macromolecule catabolic process	BAA22968.1	Chenopodium amaranticolor	2e-127	AT3G54420
SSH5-1	532	Formin-like protein 5	actin cytoskeleton organization	XP_002280117.1	Vitis vinifera	0	AT5G54650
SSH3-37	201	expansin	plant-type cell wall loosening	XP_002534094.1	Ricinus communis	4e-97	AT2G28950
SSH2-16	780	Leucine-rich repeat extensin-like protein	structural constituent of cell wall	XP_002279192.1	Vitis vinifera	4e-153	AT4G33970
SSH1-78	560	XTR6/XTH23	cellular glucan metabolic process	XP_002270416.1	Vitis vinifera	8e-153	AT4G25810
Protein translation, Processing and degradation
SSH2-25	893	elongation factor EF-1 alpha subunit	translational elongation	AAD03264.1	Telotrochidium henneguyii	0	AT1G07940
SSH3-29	312	26S proteasome regulatory subunit N1	Protein ubiquitination/sprotein folding	XP_004303093.1	Fragaria vesca subsp. Vesca	2e-19	AT4G08140
SSH7-81	530	40S ribosomal protein S14	Translation	XP_001609839.1	Babesia bovis T2Bo	5e-62	none
SSH3-2	460	60S ribosomal protein L35a-3	Translation	XP_004994981.1	Salpingoeca rosetta	1e-40	none
SSH8-49	446	Ubiquitin-conjugating enzyme E2-16 kDa	ubiquitin-dependent protein catabolic process	EJY82778.1	Oxytricha trifallax	4e-75	AT4G27960
SSH1-33	250	Ubiquitin-60S ribosomal protein L40	ubiquitin-dependent protein catabolic process	XP_004025032.1	Ichthyophthirius multifiliis	4e-38	AT3G09790
SSH7-54	276	Polyubiquitin	ubiquitin-dependent protein catabolic process	CDJ69445.1	Eimeria necatrix	1e-55	AT1G65350
DNA/RNA processing
SSH4-16	250	Splicing factor U2af large subunit A	RNA binding, nucleotide binding, nucleic acid binding	XP_006489671.1	Citrus sinensis	3e-143	AT2G33435
SSH5-76	573	splicing factor 3B subunit 2-like	RNA binding, nucleotide binding, nucleic acid binding	XP_003543065.1	Glycine max	2e-26	none
unclassified
SSH8-43	860	Dynamin-related protein 4C	unknown	XP_004237838.1	Solanum lycopersicum	0	AT1G60530
SSH8-41	701	COBRA-like protein 3	unknown	XP_004299285.1	Fragaria vesca subsp. Vesca	2e-45	AT3G29810
SSH4-2	563	Afadin- and alpha-actinin-binding protein	unknown	EOY31877.1	Theobroma cacao	0	AT2G18876
unknown
SSH1-3	281	expressed protein	unknown	XP_002884233.1	Arabidopsis lyrata	9e-12	none
SSH2-1	256	PREDICTED: uncharacterized protein	unknown	XP_006363639.1	Solanum tuberosum	2e-11	none
SSH3-10	273	hypothetical protein	unknown	WP_002649129.1	Planctomyces maris	0.16	none
SSH4-11	349	hypothetical protein	unknown	WP_009088947.1	Elizabethkingia anophelis	8e-33	none
SSH3-3	264	hypothetical protein	unknown	XP_005822623.1	Guillardia theta CCMP2712	2e-09	none
SSH3-12	386	predicted protein	unknown	XP_003064993.1	Micromonas pusilla CCMP1545	7e-34	none
SSH1-5	275	hypothetical protein	unknown	XP_002488956.1	Sorghum bicolor	8e-16	none
